# Supplementary material for: Examinations of tRNA Range of Motion Using Simulations of Cryo-EM Microscopy and X-Ray Data
Source: J Biophys. 2011 Mar 28;2011:219515. doi: 10.1155/2011/219515 (PMC3116532; doi:10.1155/2011/219515)
Supplement: Supplementary file 1 — The supplementary material contains additional material for methods and measurements conducted. The contents include: examples of the range of motion possible using the biasing entropic method (MdMD), matrix plots for anticodons over simulation time from different starting points that examine relatedness of the tRNAs, the overall extension-compactness of the tRNA from a Rg and RMSD calculations with and without the presence of counterions like Mg++, and graph of MdMD convergence compared to unbiased MD. Also included are a schematic of the tRNA angles and a flowchart of the MdMD algorithm. [file 219515.f1.zip]

Archive with 6 entries (6 files):
- 219515.f1/219515.f1.mov
- 219515.f1/219515.f2.mov
- 219515.f1/219515.f3.mov
- 219515.f1/219515.f4.mov
- 219515.f1/219515.f5.mov
- 219515.f1/219515.f6.mov
